# Supplementary material for: Mechanistic Insights into Substrate Recognition of Human Nucleoside Diphosphate Kinase C Based on Nucleotide-Induced Structural Changes
Source: Int J Mol Sci. 2024 Sep 10;25(18):9768. doi: 10.3390/ijms25189768 (PMC11431768; doi:10.3390/ijms25189768)
Supplement: Supplementary file 1 [file ijms-25-09768-s001.zip]

Archive with 1 entries (1 files):
- ijms-3173776-supplementary.pdf
